# Supplementary material for: A Microbial Inoculum (PLC-8) Improves Composting of Spent Mushroom Substrate
Source: Microorganisms. 2025 Nov 19;13(11):2627. doi: 10.3390/microorganisms13112627 (PMC12654449; doi:10.3390/microorganisms13112627)
Supplement: Supplementary file 1 [file microorganisms-13-02627-s001.zip]

Archive with 1 entries (1 files):
- microorganisms-3973674-supplementary.pdf
